# Supplementary material for: Natural melatonin fluctuation and its minimally invasive simulation in the zebra finch
Source: PeerJ. 2016 Apr 21;4:e1939. doi: 10.7717/peerj.1939 (PMC4846806; doi:10.7717/peerj.1939)
Supplement: Table S1 — This data set includes the individual melatonin concentration for each sample taken (Data Fig. 1 & Data Figs. 2 and 3), an overview of sampling time points as well as additional information about the different radioimmunoassays (overview samples). [file peerj-04-1939-s003.xlsx]

## Sheet: Data fig.1
Individual	LD day	LD night	LL night	LL high con	LL low con		Assay Quality
1	202.729	353.154	118.673	1053.49	2727.46		binding:	19.64
2	61.6067	950.577	181.706	13576.7	1779.85		detection limit:	0.96	(upper) 8276
3	117.076	839.114	259.544	32988.5	588.319		ED 50:	20.89	intraassay CV
4	317.634	610.863	188.202	1388.61	580.57		control 1:	116	5.68337
5	103.541	429.494	180.489	61398.3	1115.94		control 2:	121.8
6	305.072	832.462	168.749	3101.82	1072.86		control 3:	108.7
7	326.586	888.597	197.261	2368.01	6465.9
8	76.4382	531.916	134.066	3041.88	722.955				intraextraction CV
9	278.396	563.549	715.766	1849.59	657.191		EC 1	828.02	5.7896
10	68.6927	902.556	123.493	1332.15	487.967		EC 2	898.71
11	74.767	740.129	111.908	2204.47	837.952
12	90.4877	787.133	385.354	1140.36	848.531
13	76.1202	380.518	79.2872	n/a	921.781
14	280.085	641.396	130.618	2567.51	1696.4
15	123.185	551.471	139.985	848.194	902.607
16	84.1307	1110.07	79.8104	3662.88	3329.49
17	88.1516	1158.19	341.218	1428.2	605.272
18	75.3714	766.783	211.633	6462.56	3523.65
19	152.167	579.119	116.921	3639.49	377.548

## Sheet: Overview samples fig. 2 & 3
	LD		LL high		LL low			Assay Quality					Assay Quality
time (hours before (-) or after lights off / treatment	samples taken (colour indicates assay)	sex m/f (excl.)	samples taken (colour indicates assay)	sex m/f (excl.)	samples taken (colour indicates assay)	sex m/f (excl.)		binding:	30.08				binding:	25.44
-2	5	3/2	-	-	-	-		detection limit:	0.64	(upper) 6834			detection limit:	1.56	(upper) 7836
-1.5	5	2/3	-	-	-	-		ED 50:	18.36	intraassay CV			ED 50:	22.07	intraassay CV
-1	5	4/1	-	-	-	-		control 1:	104.2	0.9			control 1:	92.35	3.8
-0.5	5	3/2	-	-	5	2/3		control 2:	103.2				control 2:	95.01
0.5	5	4/1	5	2/3	5	2/3 (-1)		control 3:	102.3				control 3:	99.46
1	5/5	2/3 / 2/3	5	2/3	5	3/2
3	5	3/2	5	3/2 (-1)	5	2/3				intraextraction CV					intraextraction CV
5	5	3/2	5	3/2	5	3/2		EC 1	604.11	8.5			EC 1	992.65	0.1
7	5	2/3	5	2/3	5	2/3		EC 2	681.57				EC 2	993.82
8	5	2/3	-	-	-	-
8.5	5/5	2/3 / 3/2	5	3/2	-	-		Assay Quality					Assay Quality
9	5	2/3	-	-	5	3/2		binding:	25.13				binding:	33.93
9.5	5/5	2/3 / 2/3	5	2/3	-	-		detection limit:	0.64	(upper) 5846			detection limit:	0.43	(upper) 6724
10.5	6/5	2/3 / 3/2	6	3/3 (-2)	-	-		ED 50:	18.22	intraassay CV			ED 50:	13.24	intraassay CV
11	5	2/3	-	-	5	2/3		control 1:	89.83	3.81701			control 1:	106.3	9.02954
12	-	-	5	3/2	-	-		control 2:	87.95				control 2:	120.8
13	-	-	5	1/4	5	3/2		control 3:	83.37				control 3:
14	-	-	5	2/3	-	-
15	-	-	-	-	5	2/3				intraextraction CV					intraextraction CV
15.5	-	-	5	3/2	-	-		EC 1	473.7	0.395182			EC 1	574.63	4.28383
17	-	-	5	2/3	5	3/2		EC 2	471.06				EC 2	610.53
19	-	-	-	-	5	2/3
19.5	-	-	5	3/2	-	-
21	-	-	-	-	5	3/2
22	-	-	5	2/3	-	-
23	-	-	5	3/2	5	2/3
24	-	-	-	-	5	2/3
36	-	-	-	-	5	2/3
48	-	-	-	-	5	2/3
60	-	-	-	-	5	2/3
72	-	-	-	-	5	2/3
84	-	-	-	-	5	2/3
total:	96	48/47	81	39/42 (-3)	100	46/54 (-1)

## Sheet: Data fig. 2 & 3
time	conc. (pg/ml)	conc. Log	sex	treatment
-2	42.395	1.627	m	LD
-2	41.865	1.622	f	LD
-2	60.832	1.784	m	LD
-2	51.538	1.712	m	LD
-2	44.831	1.652	f	LD
-1.5	48.28	1.684	m	LD
-1.5	43.732	1.641	m	LD
-1.5	56.172	1.75	f	LD
-1.5	47.469	1.676	f	LD
-1.5	38.406	1.584	f	LD
-1	36.231	1.559	m	LD
-1	34.099	1.533	m	LD
-1	36.842	1.566	m	LD
-1	37.092	1.569	m	LD
-1	50.203	1.701	f	LD
-0.5	38.12	1.581	m	LD
-0.5	47.081	1.673	f	LD
-0.5	57.967	1.763	m	LD
-0.5	40.805	1.611	m	LD
-0.5	53.482	1.728	f	LD
0.5	77.384	1.889	m	LD
0.5	48.304	1.684	m	LD
0.5	226.57	2.355	m	LD
0.5	230.5	2.363	m	LD
0.5	79.135	1.898	f	LD
1	418.031	2.621	f	LD
1	44.117	1.645	m	LD
1	204.22	2.31	f	LD
1	72.618	1.861	m	LD
1	136.726	2.136	f	LD
1	2347.12	3.371	m	LD
1	813.824	2.911	f	LD
1	831.27	2.92	m	LD
1	861.87	2.935	f	LD
1	1126.43	3.052	f	LD
3	1214.85	3.085	m	LD
3	5939.81	3.774	m	LD
3	1439.44	3.158	f	LD
3	3054.86	3.485	f	LD
3	948.16	2.977	m	LD
5	940.588	2.973	m	LD
5	804.592	2.906	f	LD
5	1463.54	3.165	f	LD
5	1105.92	3.044	m	LD
5	1438.85	3.158	m	LD
7	1185.19	3.074	f	LD
7	897.654	2.953	m	LD
7	885.213	2.947	f	LD
7	1218.73	3.086	f	LD
7	2610.51	3.417	m	LD
8	406.476	2.609	f	LD
8	586.753	2.768	m	LD
8	144.955	2.161	f	LD
8	251.972	2.401	m	LD
8	44.519	1.649	f	LD
8.5	205.405	2.313	f	LD
8.5	97.304	1.988	m	LD
8.5	416.052	2.619	m	LD
8.5	66.373	1.822	f	LD
8.5	130.915	2.117	f	LD
8.5	745.571	2.872	f	LD
8.5	74.577	1.873	m	LD
8.5	49.299	1.693	f	LD
8.5	36.967	1.568	m	LD
8.5	45.496	1.658	m	LD
9	262.411	2.419	m	LD
9	587.795	2.769	m	LD
9	216.85	2.336	f	LD
9	158.869	2.201	f	LD
9	139.639	2.145	f	LD
9.5	70.288	1.847	f	LD
9.5	48.995	1.69	f	LD
9.5	72.108	1.858	m	LD
9.5	84.827	1.929	f	LD
9.5	44.036	1.644	m	LD
9.5	31.976	1.505	f	LD
9.5	38.757	1.588	f	LD
9.5	41.138	1.614	m	LD
9.5	37.179	1.57	f	LD
9.5	38.779	1.589	m	LD
10.5	52.303	1.719	f	LD
10.5	45.912	1.662	m	LD
10.5	28.814	1.46	m	LD
10.5	39.379	1.595	f	LD
10.5	45.342	1.657	m	LD
10.5	44.357	1.647	f	LD
10.5	39.51	1.597	f	LD
10.5	35.781	1.554	f	LD
10.5	44.132	1.645	f	LD
10.5	43.084	1.634	m	LD
10.5	52.922	1.724	m	LD
11	52.019	1.716	m	LD
11	34.83	1.542	f	LD
11	46.401	1.667	m	LD
11	46.384	1.666	f	LD
11	46.426	1.667	f	LD
0.5	3821.24	3.5822	f	LL high
0.5	2030.56	3.30762	f	LL high
0.5	4906.62	3.69078	m	LL high
0.5	1346.27	3.12913	f	LL high
0.5	7191.63	3.85683	m	LL high
1	1702.92	3.23119	m	LL high
1	3230.05	3.50921	f	LL high
1	24959	4.39723	m	LL high
1	2867.82	3.45755	f	LL high
1	1460.04	3.16436	f	LL high
3	1712.44	3.23362	m	LL high
3	6855.15	3.83602	m	LL high
3	4296.12	3.63308	f	LL high
3	2361	3.3731	f	LL high
3	23787	4.37634	m	LL high
5	5110.05	3.70843	m	LL high
5	1459.93	3.16433	f	LL high
5	2208.91	3.34418	f	LL high
5	1901.84	3.27917	m	LL high
5	19995.6	4.30093	m	LL high
7	1425.18	3.15387	f	LL high
7	1643.99	3.2159	m	LL high
7	4026.92	3.60497	f	LL high
7	18812.6	4.27445	f	LL high
7	2546.25	3.4059	m	LL high
8.5	1187.48	3.07463	f	LL high
8.5	3845.35	3.58494	m	LL high
8.5	1871.67	3.27223	f	LL high
8.5	10320.2	4.01369	m	LL high
8.5	11125.9	4.04634	m	LL high
9.5	3076.85	3.48811	f	LL high
9.5	1911.92	3.28147	f	LL high
9.5	1411.26	3.14961	m	LL high
9.5	2238.75	3.35001	f	LL high
9.5	2041.84	3.31002	m	LL high
10.5	32423.9	4.51087	f	LL high
10.5	21533.7	4.33312	m	LL high
10.5	2875.73	3.45875	m	LL high
10.5	1203.32	3.08038	f	LL high
10.5	1909.05	3.28082	m	LL high
10.5	2035.55	3.30868	f	LL high
12	751.515	2.87594	f	LL high
12	11120.9	4.04614	m	LL high
12	1039.48	3.01682	f	LL high
12	1134.09	3.05465	m	LL high
12	2632.89	3.42043	m	LL high
13	1327.93	3.12318	f	LL high
13	3606.6	3.5571	m	LL high
13	1072.62	3.03045	f	LL high
13	1892.72	3.27709	f	LL high
13	1007.32	3.00317	f	LL high
14	444.72	2.64809	f	LL high
14	2081.14	3.3183	m	LL high
14	917.092	2.96241	m	LL high
14	7421.82	3.87051	f	LL high
14	347.454	2.5409	f	LL high
15.5	37418.9	4.57309	m	LL high
15.5	2164.08	3.33527	f	LL high
15.5	517.576	2.71397	m	LL high
15.5	511.931	2.70921	f	LL high
15.5	1040.41	3.0172	m	LL high
17	1067.74	3.02847	m	LL high
17	1273.44	3.10498	f	LL high
17	1343.76	3.12832	f	LL high
17	350.813	2.54508	m	LL high
17	682.492	2.8341	f	LL high
19.5	12318.5	4.09056	m	LL high
19.5	754.455	2.87763	f	LL high
19.5	813.308	2.91025	m	LL high
19.5	2486.7	3.39562	f	LL high
19.5	4065.94	3.60916	m	LL high
22	3147.76	3.498	f	LL high
22	1440.97	3.15865	m	LL high
22	593.366	2.77332	f	LL high
22	18214.8	4.26042	m	LL high
22	356.505	2.55207	f	LL high
23	1554.08	3.19147	m	LL high
23	416.648	2.61977	f	LL high
23	861.44	2.93522	m	LL high
23	533.872	2.72744	f	LL high
23	2696.86	3.43086	m	LL high
-0.5	34.6817	1.5401	f	LL low (control LL)
-0.5	47.8384	1.67978	m	LL low (control LL)
-0.5	38.0756	1.58065	f	LL low (control LL)
-0.5	36.7678	1.56547	m	LL low (control LL)
-0.5	39.976	1.6018	f	LL low (control LL)
0.5	68.5364	1.83592	m	LL low
0.5	8824.34	3.94568	m	LL low
0.5	97.1007	1.98722	f	LL low
0.5	93.4544	1.9706	f	LL low
0.5	133.312	2.12487	f	LL low
0.5	805.845	2.90625	f	LL low
0.5	971.45	2.98742	m	LL low
0.5	1097.16	3.04027	f	LL low
0.5	675.053	2.82934	m	LL low
0.5	588.874	2.77002	f	LL low
1	752.244	2.87636	m	LL low
1	1305.59	3.11581	f	LL low
1	874.125	2.94157	m	LL low
1	1302.91	3.11492	f	LL low
1	1019.09	3.00821	m	LL low
3	683.392	2.83467	f	LL low
3	1493.72	3.17427	m	LL low
3	1226.98	3.08884	f	LL low
3	1848.78	3.26689	m	LL low
3	841.47	2.92504	f	LL low
5	473.196	2.67504	m	LL low
5	641.735	2.80736	f	LL low
5	891.252	2.95	m	LL low
5	1424.91	3.15379	f	LL low
5	2240.75	3.35039	m	LL low
7	466.361	2.66872	f	LL low
7	650.117	2.81299	m	LL low
7	1233.72	3.09121	f	LL low
7	1344.7	3.12863	m	LL low
7	1011.03	3.00476	f	LL low
9	874.747	2.94188	m	LL low
9	891.801	2.95027	f	LL low
9	1236.76	3.09229	m	LL low
9	1093.23	3.03871	f	LL low
9	1228.84	3.08949	m	LL low
11	535.94	2.72912	f	LL low
11	672.647	2.82779	m	LL low
11	1179.64	3.07175	f	LL low
11	1492.27	3.17385	m	LL low
11	1451.24	3.16174	f	LL low
13	1983.95	3.29753	m	LL low
13	1803.04	3.25601	f	LL low
13	1324.38	3.12201	m	LL low
13	1311.49	3.11776	f	LL low
13	245.035	2.38923	m	LL low
15	1016.14	3.00695	f	LL low
15	724.135	2.85982	m	LL low
15	765.06	2.8837	f	LL low
15	1207.19	3.08178	m	LL low
15	890.472	2.94962	f	LL low
17	570.615	2.75634	m	LL low
17	724.766	2.8602	f	LL low
17	1172.62	3.06916	m	LL low
17	314.745	2.49796	f	LL low
17	1277.49	3.10636	m	LL low
19	866.631	2.93783	f	LL low
19	1371.35	3.13715	m	LL low
19	479.824	2.68108	f	LL low
19	367.149	2.56484	m	LL low
19	829.98	2.91907	f	LL low
21	1158.73	3.06398	m	LL low
21	1196.32	3.07785	f	LL low
21	1120.92	3.04957	m	LL low
21	792.147	2.89881	f	LL low
21	1082.97	3.03461	m	LL low
23	1349.87	3.13029	f	LL low
23	9724.82	3.98788	m	LL low
23	1519.88	3.18181	f	LL low
23	817.515	2.9125	m	LL low
23	283.148	2.45201	f	LL low
24	621.862	2.79369	m	LL low
24	823.369	2.91559	f	LL low
24	154.8	2.18977	m	LL low
24	468.962	2.67114	f	LL low
24	77.4812	1.8892	f	LL low
36	1761.48	3.24588	f	LL low
36	130.846	2.11676	m	LL low
36	1976.06	3.2958	f	LL low
36	120.291	2.08023	m	LL low
36	2844.94	3.45407	f	LL low
48	81.1641	1.90936	f	LL low
48	96.5702	1.98484	f	LL low
48	148.893	2.17287	m	LL low
48	69.2482	1.84041	f	LL low
48	473.268	2.67511	m	LL low
60	1791.31	3.25317	f	LL low
60	149.466	2.17454	m	LL low
60	2392.73	3.37889	m	LL low
60	628.65	2.79841	f	LL low
60	76.3874	1.88302	f	LL low
72	334.373	2.52423	f	LL low
72	567.946	2.75431	f	LL low
72	85.1773	1.93032	f	LL low
72	107.129	2.02991	m	LL low
72	74.7117	1.87339	m	LL low
84	93.9279	1.97279	m	LL low
84	169.047	2.22801	m	LL low
84	399.76	2.6018	f	LL low
84	772.601	2.88796	f	LL low
84	142.877	2.15496	f	LL low
